# Supplementary material for: Peripheral Nervous System Adverse Events after the Administration of mRNA Vaccines: A Systematic Review and Meta-Analysis of Large-Scale Studies
Source: Vaccines (Basel). 2022 Dec 17;10(12):2174. doi: 10.3390/vaccines10122174 (PMC9781046; doi:10.3390/vaccines10122174)
Supplement: Supplementary file 1 [file vaccines-10-02174-s001.zip]

Archive with 1 entries (1 files):
- vaccines-2082459-supplementary.pdf
